# Supplementary material for: Efficacy of Aflatoxin B1 and Fumonisin B1 Adsorption by Maize, Wheat, and Oat Bran
Source: Toxins (Basel). 2024 Jun 25;16(7):288. doi: 10.3390/toxins16070288 (PMC11281723; doi:10.3390/toxins16070288)
Supplement: Supplementary file 1 [file toxins-16-00288-s001.zip]

Archive with 1 entries (1 files):
- toxins-3003176-supplementary.pdf
